# Supplementary material for: Fabrication of Human Milk Fat Substitute: Based on the Similarity Evaluation Model and Computer Software
Source: Molecules. 2024 May 1;29(9):2096. doi: 10.3390/molecules29092096 (PMC11085832; doi:10.3390/molecules29092096)
Supplement: Supplementary file 1 [file molecules-29-02096-s001.zip]

Archive with 1 entries (1 files):
- molecules-2950056-supplementary.xlsx
