# Supplementary material for: Fabrication of Human Milk Fat Substitute: Based on the Similarity Evaluation Model and Computer Software
Source: Molecules. 2024 May 1;29(9):2096. doi: 10.3390/molecules29092096 (PMC11085832; doi:10.3390/molecules29092096)
Supplement: Supplementary file 1 [file molecules-29-02096-s001.zip › molecules-2950056-supplementary.xlsx]

## Sheet: Table S1
Table S1 Conditions of mixed plant oil to mimic human milk
Condition	Range a	Average a	Walnut oil	Plam oil	Linseed oil	Soybean oil	Colleseed oil	Sunflower oil	Maize oil
18:1/16:0/18:1	10.071-20.496	14.865	4.351	21.965	6.524	4.226	8.552	2.841	5.857
18:1/16:0/18:2	7.385-14.489	11.318	5.073	3.652	3.148	5.802	2.709	4.563	7.778
18:1/18:1/18:1	4.399-17.663	8.931	4.164	2.69	8.485	3.892	26.833	4.928	4.257
18:1/18:2/18:1	4.400-12.870	8.204	10.805	1.058	13.194	9.323	22.025	11.285	12.551
18:2/16:0/18:2	1.410-9.503	5.437	11.273	1.088	3.353	12.172	1.309	10.959	12.538
16:0/18:1/16:0	2.362-9.017	5.081	1.738	38.714	1.737	1.995	0.93	0.801	3.073
18:2/18:1/18:2	0.858-9.720	4.268	10.012	0.181	5.649	9.628	4.149	16.181	12.001
18:1/14:0/18:1	1.868-7.457	3.967	0.07	0.664	0.117	0.078	0.197	0.056	0.069
16:0/18:2/16:0	1.439-5.478	3.448	4.051	13.35	1.723	5.39	0.87	2.733	6.74
18:0/16:0/18:1	1.323-5.254	3.257	0	0	0	0	0	0	0
18:1/12:0/18:1	0.916-4.949	2.462	0	0.042	0	0	0.04	0	0
18:1/18:0/18:1	0.797-5.514	2.402	1.314	1.84	3.164	1.46	2.327	1.021	0.634
18:1/16:0/12:0	0.842-5.595	2.339	0	0	0	0	0	0	0
18:1/16:0/14:0	0.561-3.746	1.963	0	0	0	0	0	0	0
18:2/18:2/18:2	0.191-7.090	1.82	16.676	0.07	10.835	14.753	2.741	20.694	11.618
18:2/14:0/18:1	0.713-2.363	1.322	0	0	0	0	0	0	0
18:1/16:0/16:1	0.501-2.265	1.137	0	0	0	0	0	0	0
18:1/12:0/18:2	0.368-2.041	1.097	0	0	0	0	0	0	0
C10:0	0.908-2.417	1.458	5.805	4.536	4.928	5.049	4.666	4.897	5.447
C12:0	2.056-9.928	4.857	0.064	0.193	0	0.078	0.015	0	0
C14:0	1.764-8.293	3.725	0.091	1.088	0.048	0.076	0.066	0.115	0.087
C16:0	14.638-20.878	17.939	9.508	37.093	6.117	10.634	4.67	6.576	12.923
C18:0	3.445-6.658	5.277	3.655	4.397	4.1	4.315	2.034	3.866	1.915
C22:0	0.776-3.819	2.095	0	0	0	0	0.194	0	0
C16:1	1.176-3.404	1.814	0.112	0.219	0.114	0.117	0.175	0.075	0.154
C18:1	24.826-41.594	32.126	21.312	37.68	19.715	19.509	53.25	18.975	26.946
C18:2	12.031-33.699	22.629	49.671	10.704	16.606	49.836	23.401	61.268	48.049
C18:3	0.000-3.665	1.839	6.101	0.263	44.304	6.649	6.368	0.142	0.685
C20:4	0.000-0.756	0.308	0.063	0.054	0.02	0.058	0.027	0.051	0.017
C20:5	0.020-0.136	0.065	0	0	0	0	0	0	0
C22:6	0.143-1.154	0.336	0.078	0.113	0	0	0	0	0.026
Sn-2 C14:0	63.243-79.815	69.926	42.546	57.71	69.491	42.672	68.106	38.413	65.285
Sn-2 C16:0	55.619-80.421	67.83	74.049	18.605	67.577	57.839	80.355	69.487	61.87
Sn-2 C18:0	36.447-64.068	46.161	68.186	29.449	21.848	65.122	70.115	91.587	89.676
UUU+USU	56.978-85.653	72.578	87.141	38.81	86.88	84.813	93.238	91.868	86.584
TAG with SFAs (carbon number < 14) at Sn-1/3 position	69.389-90.316	79.85	87.201	39.208	86.926	84.816	93.268	91.872	86.586

## Sheet: Table S2
Table S2 Top 1000 formulas output by the software
Score	Walnut oil	Plam oil	Linseed oil	Soybean oil	Rapeseed oil	Sunflower oil	Maize oil
83.146	0	0.213	0.028	0.026	0.299	0	0.434
83.146	0	0.213	0.027	0.029	0.3	0	0.431
83.146	0	0.213	0.027	0.03	0.3	0	0.43
83.146	0	0.213	0.028	0.025	0.299	0	0.435
83.146	0	0.213	0.028	0.027	0.299	0	0.433
83.145	0	0.213	0.028	0.024	0.298	0	0.437
83.145	0	0.213	0.027	0.028	0.3	0	0.432
83.145	0	0.213	0.028	0.025	0.298	0	0.436
83.145	0	0.213	0.028	0.029	0.3	0	0.43
83.145	0	0.213	0.028	0.026	0.298	0	0.435
83.145	0	0.213	0.027	0.029	0.301	0	0.43
83.145	0	0.213	0.028	0.028	0.3	0	0.431
83.145	0	0.213	0.028	0.028	0.299	0	0.432
83.144	0	0.213	0.028	0.027	0.3	0	0.432
83.144	0	0.213	0.028	0.023	0.298	0	0.438
83.144	0	0.213	0.027	0.026	0.299	0	0.435
83.144	0	0.213	0.027	0.027	0.3	0	0.433
83.144	0	0.213	0.028	0.027	0.298	0	0.434
83.144	0	0.213	0.027	0.027	0.299	0	0.434
83.144	0	0.213	0.029	0.021	0.296	0	0.441
83.144	0	0.213	0.029	0.021	0.296	0	0.441
83.144	0	0.213	0.027	0.028	0.299	0	0.433
83.144	0	0.213	0.027	0.029	0.299	0	0.432
83.144	0	0.213	0.029	0.024	0.298	0	0.436
83.144	0	0.213	0.027	0.03	0.299	0	0.431
83.144	0	0.213	0.029	0.022	0.297	0	0.439
83.144	0	0.213	0.028	0.029	0.299	0	0.431
83.144	0	0.213	0.027	0.031	0.299	0	0.43
83.144	0	0.213	0.029	0.023	0.297	0	0.438
83.143	0	0.213	0.029	0.026	0.299	0	0.433
83.143	0	0.213	0.027	0.025	0.299	0	0.436
83.143	0	0.213	0.027	0.028	0.301	0	0.431
83.143	0	0.213	0.026	0.03	0.301	0	0.43
83.143	0	0.213	0.028	0.023	0.297	0	0.439
83.143	0	0.213	0.028	0.022	0.297	0	0.44
83.143	0	0.213	0.028	0.022	0.297	0	0.44
83.143	0	0.213	0.028	0.028	0.298	0	0.433
83.143	0	0.213	0.029	0.021	0.297	0	0.44
83.143	0	0.213	0.029	0.021	0.297	0	0.44
83.143	0	0.213	0.029	0.02	0.296	0	0.442
83.143	0	0.213	0.029	0.02	0.296	0	0.442
83.143	0	0.213	0.028	0.024	0.297	0	0.438
83.143	0	0.213	0.029	0.025	0.298	0	0.435
83.143	0	0.213	0.029	0.022	0.296	0	0.44
83.143	0	0.213	0.029	0.022	0.296	0	0.44
83.143	0	0.213	0.026	0.029	0.3	0	0.432
83.143	0	0.213	0.028	0.025	0.297	0	0.437
83.143	0	0.213	0.029	0.023	0.298	0	0.437
83.143	0	0.213	0.028	0.024	0.299	0	0.436
83.143	0	0.213	0.026	0.03	0.3	0	0.431
83.143	0	0.213	0.028	0.026	0.297	0	0.436
83.143	0	0.213	0.026	0.031	0.3	0	0.43
83.143	0	0.213	0.028	0.03	0.299	0	0.43
83.143	0	0.213	0.028	0.026	0.3	0	0.433
83.143	0	0.213	0.028	0.027	0.297	0	0.435
83.143	0	0.213	0.029	0.027	0.299	0	0.432
83.143	0	0.212	0.028	0.026	0.298	0	0.436
83.143	0	0.213	0.029	0.024	0.297	0	0.437
83.143	0	0.212	0.027	0.031	0.3	0	0.43
83.143	0	0.213	0.026	0.028	0.3	0	0.433
83.142	0	0.212	0.028	0.027	0.298	0	0.435
83.142	0	0.212	0.029	0.021	0.296	0	0.442
83.142	0	0.212	0.029	0.021	0.296	0	0.442
83.142	0	0.213	0.029	0.02	0.297	0	0.441
83.142	0	0.213	0.029	0.02	0.297	0	0.441
83.142	0	0.213	0.027	0.024	0.298	0	0.438
83.142	0	0.213	0.029	0.02	0.295	0	0.443
83.142	0	0.213	0.029	0.02	0.295	0	0.443
83.142	0	0.213	0.028	0.029	0.298	0	0.432
83.142	0	0.213	0.029	0.026	0.298	0	0.434
83.142	0	0.213	0.026	0.029	0.301	0	0.431
83.142	0	0.213	0.027	0.025	0.298	0	0.437
83.142	0	0.213	0.029	0.021	0.295	0	0.442
83.142	0	0.213	0.029	0.021	0.295	0	0.442
83.142	0	0.213	0.029	0.023	0.296	0	0.439
83.142	0	0.212	0.027	0.03	0.299	0	0.432
83.142	0	0.213	0.029	0.019	0.295	0	0.444
83.142	0	0.213	0.029	0.019	0.295	0	0.444
83.142	0	0.213	0.027	0.026	0.3	0	0.434
83.142	0	0.213	0.027	0.026	0.298	0	0.436
83.142	0	0.212	0.027	0.031	0.299	0	0.431
83.142	0	0.213	0.027	0.027	0.298	0	0.435
83.142	0	0.213	0.029	0.025	0.299	0	0.434
83.142	0	0.213	0.027	0.023	0.298	0	0.439
83.142	0	0.213	0.028	0.021	0.297	0	0.441
83.142	0	0.213	0.028	0.021	0.297	0	0.441
83.142	0	0.212	0.03	0.015	0.294	0	0.449
83.142	0	0.212	0.03	0.015	0.294	0	0.449
83.142	0	0.213	0.029	0.019	0.296	0	0.443
83.142	0	0.213	0.029	0.019	0.296	0	0.443
83.142	0	0.212	0.027	0.029	0.299	0	0.433
83.142	0	0.213	0.029	0.028	0.3	0	0.43
83.142	0	0.212	0.027	0.032	0.299	0	0.43
83.142	0	0.213	0.027	0.028	0.298	0	0.434
83.142	0	0.213	0.028	0.028	0.297	0	0.434
83.142	0	0.213	0.029	0.028	0.299	0	0.431
83.142	0	0.212	0.029	0.02	0.296	0	0.443
83.142	0	0.212	0.029	0.02	0.296	0	0.443
83.142	0	0.213	0.029	0.025	0.297	0	0.436
83.142	0	0.213	0.028	0.022	0.298	0	0.439
83.142	0	0.213	0.029	0.022	0.295	0	0.441
83.142	0	0.213	0.029	0.022	0.295	0	0.441
83.142	0	0.213	0.025	0.031	0.301	0	0.43
83.142	0	0.213	0.027	0.029	0.298	0	0.433
83.142	0	0.213	0.028	0.028	0.301	0	0.43
83.142	0	0.212	0.028	0.025	0.298	0	0.437
83.142	0	0.213	0.027	0.03	0.298	0	0.432
83.142	0	0.212	0.028	0.028	0.298	0	0.434
83.142	0	0.212	0.028	0.024	0.297	0	0.439
83.141	0	0.212	0.027	0.03	0.3	0	0.431
83.141	0	0.213	0.026	0.027	0.3	0	0.434
83.141	0	0.213	0.027	0.031	0.298	0	0.431
83.141	0	0.212	0.029	0.022	0.296	0	0.441
83.141	0	0.212	0.029	0.022	0.296	0	0.441
83.141	0	0.212	0.028	0.025	0.297	0	0.438
83.141	0	0.212	0.028	0.029	0.299	0	0.432
83.141	0	0.213	0.028	0.03	0.298	0	0.431
83.141	0	0.213	0.028	0.021	0.296	0	0.442
83.141	0	0.213	0.028	0.021	0.296	0	0.442
83.141	0	0.212	0.03	0.016	0.294	0	0.448
83.141	0	0.212	0.03	0.016	0.294	0	0.448
83.141	0	0.213	0.027	0.032	0.298	0	0.43
83.141	0	0.213	0.029	0.027	0.298	0	0.433
83.141	0	0.212	0.028	0.026	0.297	0	0.437
83.141	0	0.213	0.029	0.024	0.296	0	0.438
83.141	0	0.213	0.026	0.026	0.299	0	0.436
83.141	0	0.213	0.029	0.022	0.298	0	0.438
83.141	0	0.213	0.028	0.022	0.296	0	0.441
83.141	0	0.213	0.028	0.022	0.296	0	0.441
83.141	0	0.212	0.031	0.01	0.292	0	0.455
83.141	0	0.212	0.031	0.01	0.292	0	0.455
83.141	0	0.213	0.03	0.018	0.294	0	0.445
83.141	0	0.213	0.03	0.018	0.294	0	0.445
83.141	0	0.213	0.026	0.027	0.299	0	0.435
83.141	0	0.213	0.028	0.023	0.296	0	0.44
83.141	0	0.213	0.028	0.023	0.296	0	0.44
83.141	0	0.212	0.028	0.03	0.299	0	0.431
83.141	0	0.213	0.026	0.028	0.301	0	0.432
83.141	0	0.212	0.028	0.028	0.299	0	0.433
83.141	0	0.212	0.028	0.027	0.297	0	0.436
83.141	0	0.213	0.03	0.016	0.293	0	0.448
83.141	0	0.213	0.03	0.016	0.293	0	0.448
83.141	0	0.213	0.026	0.028	0.299	0	0.434
83.141	0	0.212	0.026	0.032	0.3	0	0.43
83.141	0	0.212	0.029	0.024	0.297	0	0.438
83.141	0	0.213	0.028	0.024	0.296	0	0.439
83.141	0	0.213	0.028	0.025	0.3	0	0.434
83.141	0	0.212	0.029	0.018	0.295	0	0.446
83.141	0	0.212	0.029	0.018	0.295	0	0.446
83.141	0	0.212	0.031	0.009	0.292	0	0.456
83.141	0	0.212	0.031	0.009	0.292	0	0.456
83.141	0	0.212	0.029	0.023	0.297	0	0.439
83.141	0	0.213	0.028	0.029	0.297	0	0.433
83.141	0	0.212	0.028	0.023	0.297	0	0.44
83.141	0	0.212	0.028	0.023	0.297	0	0.44
83.141	0	0.212	0.032	0.004	0.29	0	0.462
83.141	0	0.213	0.029	0.029	0.299	0	0.43
83.141	0	0.213	0.026	0.029	0.299	0	0.433
83.141	0	0.213	0.028	0.025	0.296	0	0.438
83.141	0	0.213	0.027	0.024	0.299	0	0.437
83.141	0	0.213	0.029	0.027	0.3	0	0.431
83.141	0	0.212	0.029	0.019	0.295	0	0.445
83.141	0	0.212	0.029	0.019	0.295	0	0.445
83.141	0	0.213	0.029	0.026	0.297	0	0.435
83.141	0	0.213	0.028	0.02	0.296	0	0.443
83.141	0	0.213	0.028	0.02	0.296	0	0.443
83.141	0	0.213	0.027	0.027	0.301	0	0.432
83.141	0	0.213	0.029	0.018	0.295	0	0.445
83.141	0	0.213	0.029	0.018	0.295	0	0.445
83.141	0	0.213	0.029	0.023	0.295	0	0.44
83.141	0	0.213	0.029	0.023	0.295	0	0.44
83.141	0	0.212	0.03	0.014	0.294	0	0.45
83.141	0	0.212	0.03	0.014	0.294	0	0.45
83.141	0	0.212	0.03	0.014	0.294	0	0.45
83.141	0	0.214	0.027	0.032	0.297	0	0.43
83.141	0	0.212	0.028	0.027	0.299	0	0.434
83.141	0	0.213	0.03	0.021	0.296	0	0.44
83.141	0	0.213	0.03	0.021	0.296	0	0.44
83.141	0	0.213	0.03	0.023	0.297	0	0.437
83.141	0	0.212	0.027	0.028	0.299	0	0.434
83.141	0	0.213	0.026	0.03	0.299	0	0.432
83.141	0	0.213	0.028	0.026	0.296	0	0.437
83.141	0	0.213	0.03	0.02	0.295	0	0.442
83.141	0	0.213	0.03	0.02	0.295	0	0.442
83.141	0	0.213	0.026	0.025	0.299	0	0.437
83.141	0	0.213	0.03	0.019	0.295	0	0.443
83.141	0	0.213	0.03	0.019	0.295	0	0.443
83.141	0	0.212	0.029	0.02	0.295	0	0.444
83.141	0	0.212	0.029	0.02	0.295	0	0.444
83.141	0	0.212	0.03	0.018	0.295	0	0.445
83.141	0	0.212	0.03	0.018	0.295	0	0.445
83.141	0	0.213	0.03	0.017	0.293	0	0.447
83.141	0	0.213	0.03	0.017	0.293	0	0.447
83.141	0	0.212	0.029	0.019	0.296	0	0.444
83.141	0	0.212	0.029	0.019	0.296	0	0.444
83.141	0	0.213	0.03	0.017	0.294	0	0.446
83.141	0	0.213	0.03	0.017	0.294	0	0.446
83.141	0	0.212	0.028	0.029	0.298	0	0.433
83.141	0	0.213	0.026	0.031	0.299	0	0.431
83.141	0	0.213	0.028	0.027	0.296	0	0.436
83.141	0	0.213	0.025	0.03	0.301	0	0.431
83.141	0	0.212	0.029	0.021	0.295	0	0.443
83.141	0	0.212	0.029	0.021	0.295	0	0.443
83.141	0	0.212	0.029	0.022	0.297	0	0.44
83.141	0	0.212	0.029	0.022	0.297	0	0.44
83.141	0	0.213	0.029	0.018	0.296	0	0.444
83.141	0	0.213	0.029	0.018	0.296	0	0.444
83.141	0	0.212	0.028	0.024	0.298	0	0.438
83.14	0	0.212	0.029	0.023	0.296	0	0.44
83.14	0	0.212	0.029	0.023	0.296	0	0.44
83.14	0	0.213	0.026	0.032	0.299	0	0.43
83.14	0	0.213	0.028	0.02	0.297	0	0.442
83.14	0	0.213	0.028	0.02	0.297	0	0.442
83.14	0	0.212	0.028	0.026	0.299	0	0.435
83.14	0	0.213	0.028	0.031	0.298	0	0.43
83.14	0	0.213	0.028	0.023	0.299	0	0.437
83.14	0	0.213	0.027	0.022	0.297	0	0.441
83.14	0	0.213	0.027	0.022	0.297	0	0.441
83.14	0	0.213	0.029	0.018	0.294	0	0.446
83.14	0	0.213	0.029	0.018	0.294	0	0.446
83.14	0	0.213	0.028	0.028	0.296	0	0.435
83.14	0	0.212	0.03	0.017	0.294	0	0.447
83.14	0	0.212	0.03	0.017	0.294	0	0.447
83.14	0	0.212	0.027	0.029	0.3	0	0.432
83.14	0	0.213	0.029	0.028	0.298	0	0.432
83.14	0	0.212	0.03	0.017	0.295	0	0.446
83.14	0	0.212	0.03	0.017	0.295	0	0.446
83.14	0	0.213	0.03	0.024	0.298	0	0.435
83.14	0	0.213	0.029	0.025	0.296	0	0.437
83.14	0	0.212	0.027	0.027	0.298	0	0.436
83.14	0	0.213	0.03	0.025	0.298	0	0.434
83.14	0	0.213	0.03	0.022	0.297	0	0.438
83.14	0	0.212	0.031	0.011	0.292	0	0.454
83.14	0	0.212	0.031	0.011	0.292	0	0.454
83.14	0	0.213	0.027	0.023	0.297	0	0.44
83.14	0	0.213	0.027	0.023	0.297	0	0.44
83.14	0	0.213	0.029	0.019	0.294	0	0.445
83.14	0	0.213	0.029	0.019	0.294	0	0.445
83.14	0	0.213	0.03	0.022	0.296	0	0.439
83.14	0	0.212	0.029	0.021	0.297	0	0.441
83.14	0	0.212	0.029	0.021	0.297	0	0.441
83.14	0	0.212	0.03	0.013	0.293	0	0.452
83.14	0	0.212	0.03	0.013	0.293	0	0.452
83.14	0	0.213	0.03	0.02	0.296	0	0.441
83.14	0	0.213	0.03	0.02	0.296	0	0.441
83.14	0	0.213	0.03	0.019	0.294	0	0.444
83.14	0	0.213	0.03	0.019	0.294	0	0.444
83.14	0	0.212	0.027	0.028	0.298	0	0.435
83.14	0	0.212	0.032	0.005	0.29	0	0.461
83.14	0	0.212	0.028	0.031	0.299	0	0.43
83.14	0	0.212	0.031	0.012	0.293	0	0.452
83.14	0	0.212	0.031	0.012	0.293	0	0.452
83.14	0	0.213	0.03	0.018	0.295	0	0.444
83.14	0	0.213	0.03	0.018	0.295	0	0.444
83.14	0	0.213	0.027	0.024	0.297	0	0.439
83.14	0	0.213	0.029	0.02	0.294	0	0.444
83.14	0	0.213	0.029	0.02	0.294	0	0.444
83.14	0	0.213	0.029	0.024	0.299	0	0.435
83.14	0	0.212	0.028	0.025	0.299	0	0.436
83.14	0	0.212	0.028	0.028	0.297	0	0.435
83.14	0	0.212	0.03	0.014	0.293	0	0.451
83.14	0	0.212	0.03	0.014	0.293	0	0.451
83.14	0	0.213	0.03	0.016	0.294	0	0.447
83.14	0	0.213	0.03	0.016	0.294	0	0.447
83.14	0	0.212	0.027	0.029	0.298	0	0.434
83.14	0	0.212	0.029	0.025	0.297	0	0.437
83.14	0	0.213	0.029	0.019	0.297	0	0.442
83.14	0	0.213	0.029	0.019	0.297	0	0.442
83.14	0	0.212	0.03	0.016	0.295	0	0.447
83.14	0	0.212	0.03	0.016	0.295	0	0.447
83.14	0	0.213	0.025	0.029	0.3	0	0.433
83.14	0	0.213	0.027	0.025	0.297	0	0.438
83.14	0	0.212	0.027	0.03	0.301	0	0.43
83.14	0	0.213	0.029	0.021	0.294	0	0.443
83.14	0	0.213	0.029	0.021	0.294	0	0.443
83.14	0	0.214	0.027	0.031	0.297	0	0.431
83.14	0	0.213	0.03	0.026	0.299	0	0.432
83.14	0	0.212	0.029	0.022	0.295	0	0.442
83.14	0	0.212	0.029	0.022	0.295	0	0.442
83.14	0	0.212	0.03	0.012	0.293	0	0.453
83.14	0	0.212	0.03	0.012	0.293	0	0.453
83.14	0	0.212	0.027	0.026	0.298	0	0.437
83.14	0	0.212	0.03	0.015	0.293	0	0.45
83.14	0	0.212	0.03	0.015	0.293	0	0.45
83.14	0	0.212	0.03	0.015	0.293	0	0.45
83.14	0	0.213	0.028	0.03	0.297	0	0.432
83.14	0	0.212	0.03	0.019	0.295	0	0.444
83.14	0	0.212	0.03	0.019	0.295	0	0.444
83.14	0	0.213	0.026	0.026	0.3	0	0.435
83.14	0	0.212	0.027	0.03	0.298	0	0.433
83.14	0	0.212	0.029	0.02	0.297	0	0.442
83.14	0	0.212	0.029	0.02	0.297	0	0.442
83.14	0	0.213	0.025	0.03	0.3	0	0.432
83.14	0	0.212	0.032	0.003	0.29	0	0.463
83.14	0	0.213	0.027	0.026	0.297	0	0.437
83.14	0	0.213	0.029	0.022	0.294	0	0.442
83.14	0	0.213	0.029	0.022	0.294	0	0.442
83.14	0	0.213	0.029	0.027	0.297	0	0.434
83.14	0	0.213	0.026	0.029	0.302	0	0.43
83.14	0	0.212	0.029	0.017	0.295	0	0.447
83.14	0	0.212	0.029	0.017	0.295	0	0.447
83.14	0	0.213	0.03	0.027	0.299	0	0.431
83.14	0	0.212	0.026	0.031	0.3	0	0.431
83.14	0	0.212	0.03	0.016	0.293	0	0.449
83.14	0	0.212	0.03	0.016	0.293	0	0.449
83.14	0	0.213	0.028	0.027	0.301	0	0.431
83.14	0	0.212	0.031	0.011	0.293	0	0.453
83.14	0	0.212	0.031	0.011	0.293	0	0.453
83.14	0	0.213	0.029	0.024	0.295	0	0.439
83.14	0	0.212	0.031	0.013	0.293	0	0.451
83.14	0	0.212	0.031	0.013	0.293	0	0.451
83.14	0	0.213	0.03	0.024	0.297	0	0.436
83.14	0	0.213	0.025	0.028	0.3	0	0.434
83.14	0	0.212	0.027	0.031	0.298	0	0.432
83.14	0	0.214	0.027	0.031	0.298	0	0.43
83.14	0	0.213	0.03	0.021	0.295	0	0.441
83.14	0	0.213	0.03	0.021	0.295	0	0.441
83.14	0	0.213	0.025	0.031	0.3	0	0.431
83.14	0	0.212	0.031	0.008	0.292	0	0.457
83.14	0	0.212	0.031	0.008	0.292	0	0.457
83.14	0	0.213	0.027	0.027	0.297	0	0.436
83.14	0	0.213	0.03	0.021	0.297	0	0.439
83.14	0	0.212	0.028	0.022	0.297	0	0.441
83.14	0	0.212	0.028	0.022	0.297	0	0.441
83.14	0	0.214	0.028	0.029	0.295	0	0.434
83.14	0	0.212	0.028	0.021	0.296	0	0.443
83.14	0	0.212	0.028	0.021	0.296	0	0.443
83.14	0	0.213	0.03	0.018	0.293	0	0.446
83.14	0	0.213	0.03	0.018	0.293	0	0.446
83.14	0	0.212	0.032	0.007	0.291	0	0.458
83.14	0	0.212	0.032	0.007	0.291	0	0.458
83.14	0	0.212	0.03	0.015	0.295	0	0.448
83.14	0	0.212	0.03	0.015	0.295	0	0.448
83.14	0	0.214	0.028	0.03	0.296	0	0.432
83.14	0	0.213	0.03	0.019	0.296	0	0.442
83.14	0	0.213	0.03	0.019	0.296	0	0.442
83.14	0	0.212	0.027	0.032	0.298	0	0.431
83.14	0	0.212	0.028	0.03	0.298	0	0.432
83.14	0	0.213	0.029	0.017	0.294	0	0.447
83.14	0	0.213	0.029	0.017	0.294	0	0.447
83.14	0	0.213	0.03	0.015	0.293	0	0.449
83.14	0	0.213	0.03	0.015	0.293	0	0.449
83.14	0	0.212	0.031	0.007	0.291	0	0.459
83.14	0	0.212	0.031	0.007	0.291	0	0.459
83.14	0	0.213	0.025	0.032	0.3	0	0.43
83.14	0	0.212	0.03	0.013	0.294	0	0.451
83.14	0	0.212	0.03	0.013	0.294	0	0.451
83.14	0	0.212	0.032	0.006	0.291	0	0.459
83.14	0	0.212	0.032	0.006	0.291	0	0.459
83.14	0	0.213	0.027	0.028	0.297	0	0.435
83.14	0	0.213	0.03	0.017	0.295	0	0.445
83.14	0	0.213	0.03	0.017	0.295	0	0.445
83.14	0	0.212	0.027	0.027	0.299	0	0.435
83.14	0	0.212	0.029	0.027	0.298	0	0.434
83.14	0	0.212	0.028	0.022	0.296	0	0.442
83.14	0	0.212	0.028	0.022	0.296	0	0.442
83.14	0	0.212	0.029	0.026	0.298	0	0.435
83.14	0	0.213	0.027	0.022	0.298	0	0.44
83.14	0	0.213	0.027	0.022	0.298	0	0.44
83.14	0	0.212	0.029	0.024	0.296	0	0.439
83.14	0	0.212	0.031	0.008	0.291	0	0.458
83.14	0	0.212	0.031	0.008	0.291	0	0.458
83.14	0	0.212	0.031	0.01	0.293	0	0.454
83.14	0	0.212	0.031	0.01	0.293	0	0.454
83.14	0	0.213	0.027	0.025	0.3	0	0.435
83.14	0	0.212	0.029	0.018	0.296	0	0.445
83.14	0	0.212	0.029	0.018	0.296	0	0.445
83.14	0	0.213	0.027	0.029	0.297	0	0.434
83.139	0	0.212	0.028	0.023	0.296	0	0.441
83.139	0	0.212	0.028	0.023	0.296	0	0.441
83.139	0	0.213	0.027	0.021	0.297	0	0.442
83.139	0	0.213	0.027	0.021	0.297	0	0.442
83.139	0	0.212	0.028	0.03	0.3	0	0.43
83.139	0	0.213	0.027	0.028	0.302	0	0.43
83.139	0	0.213	0.028	0.029	0.296	0	0.434
83.139	0	0.212	0.03	0.018	0.294	0	0.446
83.139	0	0.212	0.03	0.018	0.294	0	0.446
83.139	0	0.213	0.029	0.021	0.298	0	0.439
83.139	0	0.213	0.028	0.019	0.296	0	0.444
83.139	0	0.213	0.028	0.019	0.296	0	0.444
83.139	0	0.213	0.025	0.029	0.301	0	0.432
83.139	0	0.213	0.026	0.023	0.298	0	0.44
83.139	0	0.213	0.026	0.023	0.298	0	0.44
83.139	0	0.213	0.029	0.029	0.298	0	0.431
83.139	0	0.213	0.028	0.019	0.295	0	0.445
83.139	0	0.213	0.028	0.019	0.295	0	0.445
83.139	0	0.213	0.029	0.017	0.295	0	0.446
83.139	0	0.213	0.029	0.017	0.295	0	0.446
83.139	0	0.213	0.03	0.015	0.292	0	0.45
83.139	0	0.213	0.03	0.015	0.292	0	0.45
83.139	0	0.213	0.03	0.015	0.292	0	0.45
83.139	0	0.213	0.03	0.015	0.294	0	0.448
83.139	0	0.213	0.03	0.015	0.294	0	0.448
83.139	0	0.213	0.029	0.026	0.296	0	0.436
83.139	0	0.212	0.031	0.009	0.291	0	0.457
83.139	0	0.212	0.031	0.009	0.291	0	0.457
83.139	0	0.212	0.03	0.021	0.296	0	0.441
83.139	0	0.212	0.03	0.021	0.296	0	0.441
83.139	0	0.212	0.028	0.023	0.298	0	0.439
83.139	0	0.213	0.027	0.03	0.297	0	0.433
83.139	0	0.213	0.03	0.026	0.298	0	0.433
83.139	0	0.213	0.029	0.023	0.294	0	0.441
83.139	0	0.213	0.029	0.023	0.294	0	0.441
83.139	0	0.212	0.031	0.012	0.292	0	0.453
83.139	0	0.212	0.031	0.012	0.292	0	0.453
83.139	0	0.212	0.028	0.024	0.296	0	0.44
83.139	0	0.212	0.028	0.024	0.296	0	0.44
83.139	0	0.213	0.03	0.023	0.296	0	0.438
83.139	0	0.213	0.03	0.023	0.298	0	0.436
83.139	0	0.212	0.033	0.001	0.289	0	0.465
83.139	0	0.212	0.032	0.005	0.291	0	0.46
83.139	0	0.212	0.032	0.005	0.291	0	0.46
83.139	0	0.213	0.026	0.024	0.298	0	0.439
83.139	0	0.213	0.028	0.02	0.295	0	0.444
83.139	0	0.213	0.028	0.02	0.295	0	0.444
83.139	0	0.213	0.03	0.016	0.292	0	0.449
83.139	0	0.213	0.03	0.016	0.292	0	0.449
83.139	0	0.214	0.028	0.031	0.296	0	0.431
83.139	0	0.213	0.03	0.02	0.294	0	0.443
83.139	0	0.213	0.03	0.02	0.294	0	0.443
83.139	0	0.212	0.03	0.014	0.295	0	0.449
83.139	0	0.212	0.03	0.014	0.295	0	0.449
83.139	0	0.212	0.029	0.025	0.298	0	0.436
83.139	0	0.212	0.031	0.01	0.291	0	0.456
83.139	0	0.212	0.031	0.01	0.291	0	0.456
83.139	0	0.212	0.027	0.028	0.3	0	0.433
83.139	0	0.213	0.027	0.031	0.297	0	0.432
83.139	0	0.212	0.032	0.006	0.29	0	0.46
83.139	0	0.212	0.032	0.006	0.29	0	0.46
83.139	0	0.214	0.028	0.031	0.297	0	0.43
83.139	0	0.212	0.028	0.025	0.296	0	0.439
83.139	0	0.212	0.031	0.009	0.293	0	0.455
83.139	0	0.212	0.031	0.009	0.293	0	0.455
83.139	0	0.213	0.026	0.025	0.298	0	0.438
83.139	0	0.212	0.028	0.029	0.297	0	0.434
83.139	0	0.213	0.028	0.021	0.295	0	0.443
83.139	0	0.213	0.028	0.021	0.295	0	0.443
83.139	0	0.213	0.03	0.017	0.292	0	0.448
83.139	0	0.213	0.03	0.017	0.292	0	0.448
83.139	0	0.214	0.028	0.029	0.296	0	0.433
83.139	0	0.213	0.03	0.018	0.296	0	0.443
83.139	0	0.213	0.03	0.018	0.296	0	0.443
83.139	0	0.211	0.027	0.032	0.299	0	0.431
83.139	0	0.213	0.028	0.021	0.298	0	0.44
83.139	0	0.213	0.028	0.021	0.298	0	0.44
83.139	0	0.212	0.028	0.029	0.3	0	0.431
83.139	0	0.212	0.029	0.019	0.297	0	0.443
83.139	0	0.212	0.029	0.019	0.297	0	0.443
83.139	0	0.212	0.033	0	0.288	0	0.467
83.139	0	0.212	0.033	0	0.288	0	0.467
83.139	0	0.213	0.027	0.032	0.297	0	0.431
83.139	0	0.212	0.029	0.026	0.297	0	0.436
83.139	0	0.211	0.028	0.027	0.297	0	0.437
83.139	0	0.212	0.029	0.015	0.294	0	0.45
83.139	0	0.212	0.029	0.015	0.294	0	0.45
83.139	0	0.212	0.029	0.015	0.294	0	0.45
83.139	0	0.212	0.026	0.029	0.299	0	0.434
83.139	0	0.212	0.026	0.03	0.299	0	0.433
83.139	0	0.213	0.028	0.024	0.3	0	0.435
83.139	0	0.212	0.028	0.026	0.296	0	0.438
83.139	0	0.213	0.03	0.016	0.295	0	0.446
83.139	0	0.213	0.03	0.016	0.295	0	0.446
83.139	0	0.213	0.025	0.03	0.302	0	0.43
83.139	0	0.212	0.029	0.023	0.295	0	0.441
83.139	0	0.212	0.029	0.023	0.295	0	0.441
83.139	0	0.212	0.03	0.02	0.296	0	0.442
83.139	0	0.212	0.03	0.02	0.296	0	0.442
83.139	0	0.212	0.032	0.001	0.289	0	0.466
83.139	0	0.213	0.026	0.026	0.298	0	0.437
83.139	0	0.213	0.028	0.022	0.295	0	0.442
83.139	0	0.213	0.028	0.022	0.295	0	0.442
83.139	0	0.213	0.029	0.026	0.3	0	0.432
83.139	0	0.212	0.029	0.016	0.294	0	0.449
83.139	0	0.212	0.029	0.016	0.294	0	0.449
83.139	0	0.212	0.028	0.024	0.299	0	0.437
83.139	0	0.213	0.028	0.031	0.297	0	0.431
83.139	0	0.212	0.03	0.02	0.295	0	0.443
83.139	0	0.212	0.03	0.02	0.295	0	0.443
83.139	0	0.212	0.031	0.006	0.291	0	0.46
83.139	0	0.212	0.031	0.006	0.291	0	0.46
83.139	0	0.212	0.032	0.004	0.291	0	0.461
83.139	0	0.212	0.028	0.02	0.296	0	0.444
83.139	0	0.212	0.028	0.02	0.296	0	0.444
83.139	0	0.212	0.026	0.031	0.299	0	0.432
83.139	0	0.212	0.03	0.017	0.293	0	0.448
83.139	0	0.212	0.03	0.017	0.293	0	0.448
83.139	0	0.212	0.028	0.027	0.296	0	0.437
83.139	0	0.213	0.029	0.028	0.297	0	0.433
83.139	0	0.212	0.029	0.024	0.298	0	0.437
83.139	0	0.212	0.032	0.002	0.289	0	0.465
83.139	0	0.213	0.03	0.028	0.299	0	0.43
83.139	0	0.213	0.026	0.027	0.298	0	0.436
83.139	0	0.213	0.024	0.031	0.301	0	0.431
83.139	0	0.213	0.028	0.023	0.295	0	0.441
83.139	0	0.213	0.028	0.023	0.295	0	0.441
83.139	0	0.213	0.029	0.025	0.295	0	0.438
83.139	0	0.212	0.031	0.014	0.293	0	0.45
83.139	0	0.212	0.031	0.014	0.293	0	0.45
83.139	0	0.212	0.031	0.014	0.293	0	0.45
83.139	0	0.214	0.028	0.028	0.295	0	0.435
83.139	0	0.212	0.029	0.017	0.294	0	0.448
83.139	0	0.212	0.029	0.017	0.294	0	0.448
83.139	0	0.212	0.027	0.029	0.301	0	0.431
83.139	0	0.213	0.03	0.025	0.297	0	0.435
83.139	0	0.212	0.03	0.011	0.293	0	0.454
83.139	0	0.212	0.03	0.011	0.293	0	0.454
83.139	0	0.212	0.031	0.015	0.294	0	0.448
83.139	0	0.212	0.031	0.015	0.294	0	0.448
83.139	0	0.212	0.027	0.025	0.298	0	0.438
83.139	0	0.212	0.031	0.011	0.291	0	0.455
83.139	0	0.212	0.031	0.011	0.291	0	0.455
83.139	0	0.213	0.03	0.022	0.295	0	0.44
83.139	0	0.213	0.03	0.022	0.295	0	0.44
83.139	0	0.212	0.026	0.032	0.299	0	0.431
83.139	0	0.214	0.027	0.03	0.296	0	0.433
83.139	0	0.212	0.028	0.028	0.3	0	0.432
83.139	0	0.212	0.032	0.003	0.289	0	0.464
83.139	0	0.213	0.024	0.032	0.301	0	0.43
83.139	0	0.213	0.026	0.028	0.298	0	0.435
83.139	0	0.214	0.028	0.03	0.295	0	0.433
83.139	0	0.213	0.03	0.019	0.293	0	0.445
83.139	0	0.213	0.03	0.019	0.293	0	0.445
83.139	0	0.213	0.028	0.024	0.295	0	0.44
83.139	0	0.213	0.028	0.024	0.295	0	0.44
83.139	0	0.212	0.032	0.008	0.291	0	0.457
83.139	0	0.212	0.032	0.008	0.291	0	0.457
83.139	0	0.213	0.029	0.017	0.296	0	0.445
83.139	0	0.213	0.029	0.017	0.296	0	0.445
83.139	0	0.212	0.029	0.018	0.294	0	0.447
83.139	0	0.212	0.029	0.018	0.294	0	0.447
83.139	0	0.212	0.029	0.016	0.295	0	0.448
83.139	0	0.212	0.029	0.016	0.295	0	0.448
83.139	0	0.212	0.03	0.019	0.296	0	0.443
83.139	0	0.212	0.03	0.019	0.296	0	0.443
83.139	0	0.212	0.028	0.031	0.298	0	0.431
83.139	0	0.212	0.026	0.03	0.3	0	0.432
83.139	0	0.214	0.027	0.031	0.296	0	0.432
83.139	0	0.214	0.028	0.03	0.297	0	0.431
83.139	0	0.212	0.028	0.028	0.296	0	0.436
83.139	0	0.214	0.026	0.032	0.298	0	0.43
83.139	0	0.212	0.033	0.002	0.289	0	0.464
83.139	0	0.213	0.025	0.027	0.3	0	0.435
83.139	0	0.212	0.032	0.004	0.289	0	0.463
83.139	0	0.212	0.029	0.028	0.298	0	0.433
83.139	0	0.213	0.026	0.029	0.298	0	0.434
83.139	0	0.214	0.027	0.03	0.297	0	0.432
83.139	0	0.213	0.028	0.025	0.295	0	0.439
83.139	0	0.213	0.026	0.024	0.299	0	0.438
83.139	0	0.213	0.03	0.02	0.297	0	0.44
83.139	0	0.213	0.03	0.02	0.297	0	0.44
83.139	0	0.212	0.031	0.007	0.292	0	0.458
83.139	0	0.212	0.031	0.007	0.292	0	0.458
83.139	0	0.212	0.029	0.019	0.294	0	0.446
83.139	0	0.212	0.029	0.019	0.294	0	0.446
83.139	0	0.212	0.029	0.025	0.296	0	0.438
83.139	0	0.214	0.028	0.028	0.296	0	0.434
83.139	0	0.212	0.028	0.021	0.297	0	0.442
83.139	0	0.212	0.028	0.021	0.297	0	0.442
83.139	0	0.212	0.029	0.023	0.298	0	0.438
83.139	0	0.213	0.026	0.027	0.301	0	0.433
83.139	0	0.214	0.027	0.032	0.296	0	0.431
83.139	0	0.212	0.03	0.022	0.296	0	0.44
83.139	0	0.212	0.03	0.022	0.296	0	0.44
83.139	0	0.213	0.03	0.015	0.295	0	0.447
83.139	0	0.213	0.03	0.015	0.295	0	0.447
83.139	0	0.212	0.032	0.005	0.289	0	0.462
83.139	0	0.213	0.03	0.014	0.292	0	0.451
83.139	0	0.213	0.03	0.014	0.292	0	0.451
83.139	0	0.213	0.026	0.03	0.298	0	0.433
83.139	0	0.212	0.031	0.014	0.294	0	0.449
83.139	0	0.212	0.031	0.014	0.294	0	0.449
83.139	0	0.213	0.028	0.026	0.295	0	0.438
83.139	0	0.213	0.028	0.03	0.296	0	0.433
83.139	0	0.212	0.03	0.019	0.294	0	0.445
83.139	0	0.212	0.03	0.019	0.294	0	0.445
83.139	0	0.212	0.03	0.012	0.294	0	0.452
83.139	0	0.212	0.03	0.012	0.294	0	0.452
83.139	0	0.212	0.027	0.024	0.297	0	0.44
83.139	0	0.212	0.027	0.024	0.297	0	0.44
83.139	0	0.213	0.029	0.03	0.298	0	0.43
83.139	0	0.212	0.029	0.02	0.294	0	0.445
83.139	0	0.212	0.029	0.02	0.294	0	0.445
83.139	0	0.212	0.028	0.027	0.3	0	0.433
83.139	0	0.212	0.027	0.026	0.299	0	0.436
83.138	0	0.213	0.029	0.016	0.293	0	0.449
83.138	0	0.213	0.029	0.016	0.293	0	0.449
83.138	0	0.213	0.029	0.027	0.296	0	0.435
83.138	0	0.212	0.031	0.016	0.294	0	0.447
83.138	0	0.212	0.031	0.016	0.294	0	0.447
83.138	0	0.213	0.03	0.027	0.298	0	0.432
83.138	0	0.214	0.027	0.03	0.298	0	0.431
83.138	0	0.212	0.03	0.01	0.292	0	0.456
83.138	0	0.212	0.03	0.01	0.292	0	0.456
83.138	0	0.212	0.03	0.018	0.296	0	0.444
83.138	0	0.212	0.03	0.018	0.296	0	0.444
83.138	0	0.211	0.028	0.028	0.297	0	0.436
83.138	0	0.213	0.026	0.031	0.298	0	0.432
83.138	0	0.213	0.029	0.024	0.294	0	0.44
83.138	0	0.213	0.029	0.024	0.294	0	0.44
83.138	0	0.212	0.031	0.013	0.292	0	0.452
83.138	0	0.212	0.031	0.013	0.292	0	0.452
83.138	0	0.213	0.028	0.027	0.295	0	0.437
83.138	0	0.213	0.03	0.024	0.296	0	0.437
83.138	0	0.212	0.029	0.017	0.296	0	0.446
83.138	0	0.212	0.029	0.017	0.296	0	0.446
83.138	0	0.212	0.027	0.025	0.297	0	0.439
83.138	0	0.212	0.029	0.021	0.294	0	0.444
83.138	0	0.212	0.029	0.021	0.294	0	0.444
83.138	0	0.213	0.027	0.02	0.296	0	0.444
83.138	0	0.213	0.027	0.02	0.296	0	0.444
83.138	0	0.212	0.026	0.031	0.301	0	0.43
83.138	0	0.214	0.028	0.032	0.296	0	0.43
83.138	0	0.213	0.03	0.021	0.294	0	0.442
83.138	0	0.213	0.03	0.021	0.294	0	0.442
83.138	0	0.212	0.032	0.01	0.292	0	0.454
83.138	0	0.212	0.032	0.01	0.292	0	0.454
83.138	0	0.213	0.028	0.018	0.295	0	0.446
83.138	0	0.213	0.028	0.018	0.295	0	0.446
83.138	0	0.213	0.029	0.023	0.299	0	0.436
83.138	0	0.212	0.032	0.009	0.292	0	0.455
83.138	0	0.212	0.032	0.009	0.292	0	0.455
83.138	0	0.213	0.027	0.021	0.296	0	0.443
83.138	0	0.213	0.027	0.021	0.296	0	0.443
83.138	0	0.213	0.029	0.017	0.293	0	0.448
83.138	0	0.213	0.029	0.017	0.293	0	0.448
83.138	0	0.213	0.029	0.016	0.294	0	0.448
83.138	0	0.213	0.029	0.016	0.294	0	0.448
83.138	0	0.213	0.025	0.028	0.301	0	0.433
83.138	0	0.211	0.029	0.022	0.295	0	0.443
83.138	0	0.211	0.029	0.022	0.295	0	0.443
83.138	0	0.213	0.03	0.014	0.293	0	0.45
83.138	0	0.213	0.03	0.014	0.293	0	0.45
83.138	0	0.213	0.03	0.014	0.293	0	0.45
83.138	0	0.213	0.03	0.018	0.292	0	0.447
83.138	0	0.213	0.03	0.018	0.292	0	0.447
83.138	0	0.212	0.032	0.007	0.29	0	0.459
83.138	0	0.212	0.032	0.007	0.29	0	0.459
83.138	0	0.212	0.03	0.011	0.292	0	0.455
83.138	0	0.212	0.03	0.011	0.292	0	0.455
83.138	0	0.212	0.029	0.022	0.298	0	0.439
83.138	0	0.212	0.029	0.029	0.299	0	0.431
83.138	0	0.211	0.027	0.03	0.298	0	0.434
83.138	0	0.212	0.032	0.002	0.29	0	0.464
83.138	0	0.213	0.026	0.032	0.298	0	0.431
83.138	0	0.213	0.028	0.028	0.295	0	0.436
83.138	0	0.211	0.029	0.021	0.295	0	0.444
83.138	0	0.211	0.029	0.021	0.295	0	0.444
83.138	0	0.212	0.031	0.008	0.293	0	0.456
83.138	0	0.212	0.031	0.008	0.293	0	0.456
83.138	0	0.212	0.028	0.022	0.298	0	0.44
83.138	0	0.212	0.028	0.022	0.298	0	0.44
83.138	0	0.212	0.027	0.026	0.297	0	0.438
83.138	0	0.212	0.028	0.03	0.297	0	0.433
83.138	0	0.212	0.029	0.022	0.294	0	0.443
83.138	0	0.212	0.029	0.022	0.294	0	0.443
83.138	0	0.213	0.027	0.023	0.299	0	0.438
83.138	0	0.212	0.029	0.03	0.299	0	0.43
83.138	0	0.212	0.031	0.013	0.294	0	0.45
83.138	0	0.212	0.031	0.013	0.294	0	0.45
83.138	0	0.212	0.031	0.013	0.294	0	0.45
83.138	0	0.213	0.025	0.026	0.299	0	0.437
83.138	0	0.213	0.03	0.025	0.299	0	0.433
83.138	0	0.213	0.027	0.022	0.296	0	0.442
83.138	0	0.213	0.027	0.022	0.296	0	0.442
83.138	0	0.213	0.029	0.018	0.293	0	0.447
83.138	0	0.213	0.029	0.018	0.293	0	0.447
83.138	0	0.211	0.03	0.016	0.293	0	0.45
83.138	0	0.211	0.03	0.016	0.293	0	0.45
83.138	0	0.211	0.03	0.016	0.293	0	0.45
83.138	0	0.214	0.027	0.03	0.299	0	0.43
83.138	0	0.213	0.031	0.012	0.29	0	0.454
83.138	0	0.213	0.031	0.012	0.29	0	0.454
83.138	0	0.212	0.033	0.001	0.288	0	0.466
83.138	0	0.213	0.027	0.026	0.301	0	0.433
83.138	0	0.212	0.029	0.027	0.297	0	0.435
83.138	0	0.212	0.028	0.026	0.3	0	0.434
83.138	0	0.212	0.03	0.012	0.292	0	0.454
83.138	0	0.212	0.03	0.012	0.292	0	0.454
83.138	0	0.211	0.027	0.031	0.298	0	0.433
83.138	0	0.214	0.028	0.029	0.297	0	0.432
83.138	0	0.211	0.028	0.026	0.297	0	0.438
83.138	0	0.212	0.03	0.013	0.295	0	0.45
83.138	0	0.212	0.03	0.013	0.295	0	0.45
83.138	0	0.212	0.03	0.013	0.295	0	0.45
83.138	0	0.212	0.033	0.004	0.29	0	0.461
83.138	0	0.212	0.029	0.024	0.295	0	0.44
83.138	0	0.212	0.029	0.024	0.295	0	0.44
83.138	0	0.213	0.027	0.02	0.297	0	0.443
83.138	0	0.213	0.027	0.02	0.297	0	0.443
83.138	0	0.212	0.027	0.027	0.3	0	0.434
83.138	0	0.212	0.027	0.027	0.297	0	0.437
83.138	0	0.212	0.03	0.009	0.292	0	0.457
83.138	0	0.212	0.03	0.009	0.292	0	0.457
83.138	0	0.213	0.028	0.018	0.296	0	0.445
83.138	0	0.213	0.028	0.018	0.296	0	0.445
83.138	0	0.213	0.031	0.015	0.292	0	0.449
83.138	0	0.213	0.031	0.015	0.292	0	0.449
83.138	0	0.212	0.027	0.023	0.297	0	0.441
83.138	0	0.212	0.027	0.023	0.297	0	0.441
83.138	0	0.212	0.03	0.017	0.296	0	0.445
83.138	0	0.212	0.03	0.017	0.296	0	0.445
83.138	0	0.212	0.03	0.024	0.297	0	0.437
83.138	0	0.213	0.029	0.016	0.295	0	0.447
83.138	0	0.213	0.029	0.016	0.295	0	0.447
83.138	0	0.213	0.025	0.027	0.299	0	0.436
83.138	0	0.213	0.027	0.023	0.296	0	0.441
83.138	0	0.213	0.027	0.023	0.296	0	0.441
83.138	0	0.213	0.028	0.032	0.297	0	0.43
83.138	0	0.213	0.029	0.019	0.293	0	0.446
83.138	0	0.213	0.029	0.019	0.293	0	0.446
83.138	0	0.212	0.03	0.021	0.295	0	0.442
83.138	0	0.212	0.03	0.021	0.295	0	0.442
83.138	0	0.213	0.03	0.014	0.294	0	0.449
83.138	0	0.213	0.03	0.014	0.294	0	0.449
83.138	0	0.213	0.028	0.026	0.301	0	0.432
83.138	0	0.212	0.03	0.013	0.292	0	0.453
83.138	0	0.212	0.03	0.013	0.292	0	0.453
83.138	0	0.211	0.027	0.032	0.298	0	0.432
83.138	0	0.213	0.031	0.013	0.291	0	0.452
83.138	0	0.213	0.031	0.013	0.291	0	0.452
83.138	0	0.213	0.028	0.029	0.295	0	0.435
83.138	0	0.212	0.03	0.018	0.293	0	0.447
83.138	0	0.212	0.03	0.018	0.293	0	0.447
83.138	0	0.211	0.027	0.031	0.299	0	0.432
83.138	0	0.212	0.032	0.008	0.292	0	0.456
83.138	0	0.212	0.032	0.008	0.292	0	0.456
83.138	0	0.213	0.029	0.029	0.297	0	0.432
83.138	0	0.212	0.029	0.018	0.297	0	0.444
83.138	0	0.212	0.029	0.018	0.297	0	0.444
83.138	0	0.212	0.025	0.032	0.3	0	0.431
83.138	0	0.212	0.027	0.028	0.297	0	0.436
83.138	0	0.212	0.029	0.014	0.294	0	0.451
83.138	0	0.212	0.029	0.014	0.294	0	0.451
83.138	0	0.212	0.029	0.021	0.298	0	0.44
83.138	0	0.212	0.029	0.021	0.298	0	0.44
83.138	0	0.212	0.026	0.028	0.299	0	0.435
83.138	0	0.212	0.029	0.028	0.299	0	0.432
83.138	0	0.213	0.029	0.026	0.295	0	0.437
83.138	0	0.212	0.031	0.015	0.293	0	0.449
83.138	0	0.212	0.031	0.015	0.293	0	0.449
83.138	0	0.213	0.025	0.028	0.299	0	0.435
83.138	0	0.213	0.027	0.024	0.296	0	0.44
83.138	0	0.213	0.027	0.024	0.296	0	0.44
83.138	0	0.213	0.03	0.017	0.296	0	0.444
83.138	0	0.213	0.03	0.017	0.296	0	0.444
83.138	0	0.213	0.03	0.026	0.297	0	0.434
83.138	0	0.213	0.029	0.02	0.293	0	0.445
83.138	0	0.213	0.029	0.02	0.293	0	0.445
83.138	0	0.213	0.025	0.025	0.299	0	0.438
83.138	0	0.212	0.028	0.018	0.295	0	0.447
83.138	0	0.212	0.028	0.018	0.295	0	0.447
83.138	0	0.212	0.031	0.012	0.291	0	0.454
83.138	0	0.212	0.031	0.012	0.291	0	0.454
83.138	0	0.212	0.03	0.014	0.292	0	0.452
83.138	0	0.212	0.03	0.014	0.292	0	0.452
83.138	0	0.213	0.03	0.023	0.295	0	0.439
83.138	0	0.212	0.031	0.012	0.294	0	0.451
83.138	0	0.212	0.031	0.012	0.294	0	0.451
83.138	0	0.212	0.028	0.023	0.299	0	0.438
83.138	0	0.212	0.031	0.005	0.291	0	0.461
83.138	0	0.213	0.028	0.019	0.297	0	0.443
83.138	0	0.213	0.028	0.019	0.297	0	0.443
83.138	0	0.212	0.027	0.029	0.297	0	0.435
83.138	0	0.214	0.028	0.031	0.295	0	0.432
83.138	0	0.212	0.028	0.019	0.296	0	0.445
83.138	0	0.212	0.028	0.019	0.296	0	0.445
83.138	0	0.213	0.03	0.02	0.293	0	0.444
83.138	0	0.213	0.03	0.02	0.293	0	0.444
83.138	0	0.212	0.032	0.009	0.291	0	0.456
83.138	0	0.212	0.032	0.009	0.291	0	0.456
83.138	0	0.212	0.028	0.025	0.3	0	0.435
83.138	0	0.212	0.031	0.004	0.29	0	0.463
83.138	0	0.213	0.025	0.029	0.299	0	0.434
83.138	0	0.213	0.027	0.025	0.296	0	0.439
83.138	0	0.211	0.028	0.03	0.298	0	0.433
83.138	0	0.213	0.029	0.021	0.293	0	0.444
83.138	0	0.213	0.029	0.021	0.293	0	0.444
83.138	0	0.213	0.028	0.022	0.299	0	0.438
83.138	0	0.212	0.033	0.003	0.29	0	0.462
83.138	0	0.212	0.032	0.006	0.289	0	0.461
83.138	0	0.212	0.028	0.032	0.298	0	0.43
83.138	0	0.213	0.031	0.017	0.293	0	0.446
83.138	0	0.213	0.031	0.017	0.293	0	0.446
83.138	0	0.213	0.024	0.03	0.301	0	0.432
83.138	0	0.212	0.028	0.019	0.295	0	0.446
83.138	0	0.212	0.028	0.019	0.295	0	0.446
83.138	0	0.212	0.03	0.015	0.292	0	0.451
83.138	0	0.212	0.03	0.015	0.292	0	0.451
83.138	0	0.214	0.028	0.027	0.294	0	0.437
83.138	0	0.212	0.03	0.016	0.296	0	0.446
83.138	0	0.212	0.03	0.016	0.296	0	0.446
83.138	0	0.212	0.03	0.023	0.297	0	0.438
83.138	0	0.213	0.031	0.02	0.295	0	0.441
83.138	0	0.213	0.031	0.02	0.295	0	0.441
83.138	0	0.212	0.028	0.029	0.296	0	0.435
83.138	0	0.212	0.027	0.028	0.301	0	0.432
83.138	0	0.213	0.031	0.014	0.291	0	0.451
83.138	0	0.213	0.031	0.014	0.291	0	0.451
83.138	0	0.212	0.03	0.01	0.293	0	0.455
83.138	0	0.212	0.03	0.01	0.293	0	0.455
83.138	0	0.212	0.033	0.003	0.289	0	0.463
83.138	0	0.212	0.029	0.029	0.298	0	0.432
83.138	0	0.212	0.027	0.03	0.297	0	0.434
83.138	0	0.214	0.026	0.032	0.297	0	0.431
83.138	0	0.212	0.027	0.024	0.298	0	0.439
83.138	0	0.214	0.028	0.028	0.294	0	0.436
83.138	0	0.212	0.031	0.005	0.29	0	0.462
83.138	0	0.213	0.025	0.03	0.299	0	0.433
83.138	0	0.213	0.025	0.029	0.302	0	0.431
83.138	0	0.212	0.033	0	0.287	0	0.468
83.138	0	0.212	0.033	0	0.287	0	0.468
83.138	0	0.213	0.027	0.026	0.296	0	0.438
83.138	0	0.213	0.031	0.018	0.294	0	0.444
83.138	0	0.213	0.031	0.018	0.294	0	0.444
83.138	0	0.212	0.032	0.007	0.292	0	0.457
83.138	0	0.212	0.032	0.007	0.292	0	0.457
83.138	0	0.212	0.029	0.026	0.296	0	0.437
83.138	0	0.213	0.029	0.022	0.293	0	0.443
83.138	0	0.213	0.029	0.022	0.293	0	0.443
83.138	0	0.214	0.028	0.03	0.298	0	0.43
83.138	0	0.212	0.028	0.02	0.295	0	0.445
83.138	0	0.212	0.028	0.02	0.295	0	0.445
83.138	0	0.213	0.029	0.02	0.298	0	0.44
83.138	0	0.213	0.029	0.02	0.298	0	0.44
83.138	0	0.212	0.03	0.016	0.292	0	0.45
83.138	0	0.212	0.03	0.016	0.292	0	0.45
83.138	0	0.212	0.03	0.016	0.292	0	0.45
83.138	0	0.212	0.029	0.02	0.298	0	0.441
83.138	0	0.212	0.029	0.02	0.298	0	0.441
83.138	0	0.212	0.029	0.023	0.294	0	0.442
83.138	0	0.212	0.029	0.023	0.294	0	0.442
83.138	0	0.212	0.029	0.027	0.299	0	0.433
83.138	0	0.212	0.03	0.023	0.296	0	0.439
83.138	0	0.213	0.031	0.016	0.293	0	0.447
83.138	0	0.213	0.031	0.016	0.293	0	0.447
83.138	0	0.214	0.028	0.028	0.297	0	0.433
83.138	0	0.212	0.029	0.015	0.295	0	0.449
83.138	0	0.212	0.029	0.015	0.295	0	0.449
83.138	0	0.212	0.027	0.031	0.297	0	0.433
83.138	0	0.212	0.026	0.029	0.3	0	0.433
83.138	0	0.214	0.028	0.029	0.294	0	0.435
83.138	0	0.213	0.028	0.031	0.296	0	0.432
83.138	0	0.212	0.03	0.02	0.294	0	0.444
83.138	0	0.212	0.03	0.02	0.294	0	0.444
83.138	0	0.212	0.031	0.006	0.29	0	0.461
83.138	0	0.214	0.026	0.031	0.297	0	0.432
83.138	0	0.213	0.025	0.031	0.299	0	0.432
83.138	0	0.211	0.028	0.025	0.296	0	0.44
83.138	0	0.212	0.031	0.011	0.294	0	0.452
83.138	0	0.212	0.031	0.011	0.294	0	0.452
83.138	0	0.213	0.027	0.027	0.296	0	0.437
83.138	0	0.212	0.031	0.018	0.295	0	0.444
83.138	0	0.212	0.031	0.018	0.295	0	0.444
83.138	0	0.214	0.027	0.029	0.296	0	0.434
83.138	0	0.213	0.029	0.023	0.293	0	0.442
83.138	0	0.213	0.029	0.023	0.293	0	0.442
83.138	0	0.213	0.031	0.014	0.292	0	0.45
83.138	0	0.213	0.031	0.014	0.292	0	0.45
83.138	0	0.213	0.031	0.014	0.292	0	0.45
83.138	0	0.213	0.025	0.026	0.3	0	0.436
83.138	0	0.214	0.028	0.027	0.295	0	0.436
83.138	0	0.212	0.028	0.021	0.295	0	0.444
83.138	0	0.212	0.028	0.021	0.295	0	0.444
83.138	0	0.212	0.03	0.017	0.292	0	0.449
83.138	0	0.212	0.03	0.017	0.292	0	0.449
83.138	0	0.213	0.03	0.022	0.298	0	0.437
83.138	0	0.212	0.033	0	0.289	0	0.466
83.138	0	0.212	0.033	0	0.289	0	0.466
83.138	0	0.213	0.029	0.028	0.296	0	0.434
83.138	0	0.212	0.031	0.017	0.294	0	0.446
83.138	0	0.212	0.031	0.017	0.294	0	0.446
83.138	0	0.212	0.028	0.024	0.3	0	0.436
83.138	0	0.212	0.031	0.006	0.292	0	0.459
83.138	0	0.212	0.031	0.006	0.292	0	0.459
83.138	0	0.213	0.03	0.028	0.298	0	0.431
83.138	0	0.211	0.028	0.029	0.298	0	0.434
83.138	0	0.213	0.031	0.012	0.291	0	0.453
83.138	0	0.213	0.031	0.012	0.291	0	0.453
83.138	0	0.212	0.028	0.02	0.297	0	0.443
83.138	0	0.212	0.028	0.02	0.297	0	0.443
83.138	0	0.211	0.028	0.029	0.297	0	0.435
83.138	0	0.212	0.027	0.032	0.297	0	0.432
83.138	0	0.213	0.029	0.025	0.294	0	0.439
83.138	0	0.212	0.031	0.014	0.292	0	0.451
83.138	0	0.212	0.031	0.014	0.292	0	0.451
83.138	0	0.213	0.03	0.025	0.296	0	0.436
83.138	0	0.212	0.031	0.007	0.29	0	0.46
83.138	0	0.212	0.031	0.007	0.29	0	0.46
83.138	0	0.213	0.029	0.018	0.297	0	0.443
83.138	0	0.213	0.029	0.018	0.297	0	0.443
83.138	0	0.212	0.03	0.015	0.296	0	0.447
83.138	0	0.212	0.03	0.015	0.296	0	0.447
83.137	0	0.213	0.025	0.032	0.299	0	0.431
83.137	0	0.211	0.028	0.026	0.296	0	0.439
83.137	0	0.212	0.03	0.022	0.297	0	0.439
83.137	0	0.213	0.027	0.028	0.296	0	0.436
83.137	0	0.213	0.03	0.013	0.291	0	0.453
83.137	0	0.213	0.03	0.013	0.291	0	0.453
83.137	0	0.213	0.031	0.025	0.298	0	0.433
83.137	0	0.213	0.024	0.031	0.302	0	0.43
83.137	0	0.213	0.031	0.011	0.29	0	0.455
83.137	0	0.213	0.031	0.011	0.29	0	0.455
83.137	0	0.213	0.03	0.022	0.294	0	0.441
83.137	0	0.213	0.03	0.022	0.294	0	0.441
83.137	0	0.212	0.032	0.011	0.292	0	0.453
83.137	0	0.212	0.032	0.011	0.292	0	0.453
83.137	0	0.212	0.028	0.022	0.295	0	0.443
83.137	0	0.212	0.028	0.022	0.295	0	0.443
83.137	0	0.211	0.031	0.01	0.291	0	0.457
83.137	0	0.211	0.031	0.01	0.291	0	0.457
83.137	0	0.213	0.031	0.022	0.296	0	0.438
83.137	0	0.213	0.026	0.022	0.298	0	0.441
83.137	0	0.213	0.026	0.022	0.298	0	0.441
83.137	0	0.212	0.027	0.029	0.302	0	0.43
83.137	0	0.211	0.028	0.024	0.296	0	0.441
83.137	0	0.211	0.028	0.024	0.296	0	0.441
83.137	0	0.212	0.03	0.011	0.294	0	0.453
83.137	0	0.212	0.03	0.011	0.294	0	0.453
83.137	0	0.211	0.029	0.023	0.295	0	0.442
83.137	0	0.211	0.029	0.023	0.295	0	0.442
83.137	0	0.213	0.026	0.022	0.297	0	0.442
83.137	0	0.213	0.026	0.022	0.297	0	0.442
83.137	0	0.212	0.032	0.006	0.292	0	0.458
83.137	0	0.212	0.032	0.006	0.292	0	0.458
83.137	0	0.214	0.028	0.03	0.294	0	0.434
83.137	0	0.213	0.028	0.018	0.294	0	0.447
83.137	0	0.213	0.028	0.018	0.294	0	0.447
83.137	0	0.213	0.03	0.019	0.292	0	0.446
83.137	0	0.213	0.03	0.019	0.292	0	0.446
83.137	0	0.212	0.032	0.008	0.29	0	0.458
83.137	0	0.212	0.032	0.008	0.29	0	0.458
83.137	0	0.212	0.027	0.025	0.299	0	0.437
83.137	0	0.213	0.03	0.014	0.291	0	0.452
83.137	0	0.213	0.03	0.014	0.291	0	0.452
83.137	0	0.213	0.031	0.023	0.297	0	0.436
83.137	0	0.213	0.031	0.019	0.294	0	0.443
83.137	0	0.213	0.031	0.019	0.294	0	0.443
83.137	0	0.214	0.026	0.031	0.298	0	0.431
83.137	0	0.213	0.026	0.025	0.3	0	0.436
83.137	0	0.212	0.029	0.019	0.298	0	0.442
83.137	0	0.212	0.029	0.019	0.298	0	0.442
83.137	0	0.212	0.031	0.008	0.29	0	0.459
83.137	0	0.212	0.031	0.008	0.29	0	0.459
83.137	0	0.214	0.027	0.029	0.297	0	0.433
83.137	0	0.212	0.029	0.026	0.299	0	0.434
83.137	0	0.211	0.028	0.027	0.296	0	0.438
83.137	0	0.213	0.027	0.029	0.296	0	0.435
83.137	0	0.212	0.028	0.031	0.297	0	0.432
83.137	0	0.214	0.028	0.027	0.296	0	0.435
83.137	0	0.213	0.031	0.016	0.292	0	0.448
83.137	0	0.213	0.031	0.016	0.292	0	0.448
83.137	0	0.212	0.033	0.005	0.29	0	0.46
83.137	0	0.212	0.033	0.005	0.29	0	0.46
83.137	0	0.211	0.029	0.024	0.296	0	0.44
83.137	0	0.211	0.029	0.024	0.296	0	0.44
83.137	0	0.213	0.031	0.021	0.296	0	0.439
83.137	0	0.212	0.026	0.027	0.298	0	0.437
83.137	0	0.213	0.026	0.028	0.302	0	0.431
83.137	0	0.212	0.028	0.023	0.295	0	0.442
83.137	0	0.212	0.028	0.023	0.295	0	0.442
83.137	0	0.211	0.03	0.015	0.293	0	0.451
83.137	0	0.211	0.03	0.015	0.293	0	0.451
83.137	0	0.211	0.03	0.017	0.293	0	0.449
83.137	0	0.211	0.03	0.017	0.293	0	0.449
83.137	0	0.213	0.031	0.013	0.29	0	0.453
83.137	0	0.213	0.031	0.013	0.29	0	0.453
83.137	0	0.211	0.027	0.029	0.298	0	0.435
83.137	0	0.212	0.033	0.002	0.288	0	0.465
83.137	0	0.212	0.029	0.016	0.296	0	0.447
83.137	0	0.212	0.029	0.016	0.296	0	0.447
83.137	0	0.212	0.031	0.01	0.294	0	0.453
83.137	0	0.212	0.031	0.01	0.294	0	0.453
83.137	0	0.212	0.029	0.028	0.297	0	0.434
83.137	0	0.213	0.026	0.023	0.297	0	0.441
83.137	0	0.213	0.026	0.023	0.297	0	0.441
83.137	0	0.212	0.031	0.017	0.295	0	0.445
83.137	0	0.212	0.031	0.017	0.295	0	0.445
83.137	0	0.213	0.028	0.017	0.294	0	0.448
83.137	0	0.213	0.028	0.017	0.294	0	0.448
83.137	0	0.213	0.028	0.019	0.294	0	0.446
83.137	0	0.213	0.028	0.019	0.294	0	0.446
83.137	0	0.213	0.029	0.025	0.3	0	0.433
83.137	0	0.212	0.026	0.03	0.301	0	0.431
83.137	0	0.213	0.03	0.015	0.291	0	0.451
83.137	0	0.213	0.03	0.015	0.291	0	0.451
83.137	0	0.213	0.031	0.019	0.295	0	0.442
83.137	0	0.213	0.031	0.019	0.295	0	0.442
83.137	0	0.212	0.029	0.012	0.293	0	0.454
83.137	0	0.212	0.029	0.012	0.293	0	0.454
83.137	0	0.213	0.029	0.015	0.293	0	0.45
83.137	0	0.213	0.029	0.015	0.293	0	0.45
83.137	0	0.213	0.029	0.015	0.293	0	0.45
83.137	0	0.212	0.026	0.026	0.298	0	0.438
83.137	0	0.212	0.029	0.013	0.293	0	0.453
83.137	0	0.212	0.029	0.013	0.293	0	0.453
83.137	0	0.212	0.029	0.025	0.295	0	0.439
83.137	0	0.213	0.03	0.013	0.292	0	0.452
83.137	0	0.213	0.03	0.013	0.292	0	0.452
83.137	0	0.212	0.031	0.009	0.29	0	0.458
83.137	0	0.212	0.031	0.009	0.29	0	0.458

## Sheet: Table S3
Table S3 Food utilization and body weight of SD rats during the experiment
Feeding days	HMVO		CMVO
	Weight (g)	Food utility rate（%）	Weight (g)	Food utility rate（%）
1	150.50±6.14	-	150.63±6.50	-
4	176.13±4.82	38.91±0.42	180.25±5.99	39.90±2.19
7	203.12±4.39	39.83±0.42	207.63±3.38	41.73±2.05
10	223.13±3.04	40.52±0.99	226.75±3.11	41.31±1.13
13	248.11±5.06	41.90±0.99	253.00±2.94	38.74±1.63
16	270.13±5.46	41.30±2.62	275.63±3.66	42.93±1.98
18	291.13±2.1	42.72±0.21	294.75±3.45	38.70±0.21
21	314.88±4.22	43.70±0.71	320.00±3.21	39.00±0.64
24	334.50±3.38	39.23±0.71	339.63±4.24	38.13±0.85
27	356.00±3.51	41.50±1.34	360.13±4.70	42.52±1.70

## Sheet: Table S4
Table S4 Results of routine blood and blood biochemistry test in each group
Index	HMVO	CMVO
RBC (M/uL)	7.58±0.69	7.57±0.11
HGB (g/dL)	14.78±0.96	14.36±0.31
HCT (%)	43.05±3.46	42.11±0.73
MCV (fL)	56.85±2.64	55.61±0.75
MCH (pg)	19.54±1.02	18.95±0.31
MCHC (g/dL)	34.38±1.21	34.10±0.44
RET(K/uL)	314.98±63.04	281.71±20.25
PLT (K/uL)	956.38±263.17	862.63±222.61
WBC (K/uL)	7.68±3.28	5.63±2.07
NEUT# (K/uL)	0.56±0.47	0.22±0.19
MONO# (K/uL)	0.42±0.13	0.37±0.13
EO# (K/uL)	0.10±0.05	0.10±0.05
CHO (mmol/L)	1.46±0.17	1.40±0.23
TG (mmol/L)	1.18±0.32	1.24±0.35
HDL-c (mmol/L)	0.41±0.04	0.38±0.06
LDL-c (mmol/L)	0.14±0.01	0.14±0.04
RBC=red blood cell; HGB=hemoglobin;HCT=hematocrit; MCV= mean red blood cell volume; MCH=mean red blood cell hemoglobin; MCHC=mean red blood cell hemoglobin concentration; RET=reticulocytes; PLT= platelets; WBC=white blood cells; NEUT=neutrophils; MONO=monocytes; EO=eosinophils; CHO=serum total cholesterol;TG=total triglyceride; HDL-c=high density lipoprotein cholesterol level; LDL-c=low density l…

## Sheet: Table S5
Table S5 Fatty acids of contents in feces and small intestine of SD rats (%)
Fatty acids	Intestinal contents		Feces
	HMVO	CMVO	HMVO		CMVO
C4:0	/	/	0.31±0.27a	1.22±0.31b
C6:0	/	/	0.92±0.24a	2.41±0.4b
C8:0	0.00±0.00a	0.32±0.23b	2.48±0.47a	3.69±0.2b
C10:0	0.41±0.32	0.59±0.23	8.78±1.84	9.21±1.17
C12:0	0.88±0.80	0.72±0.34	5.04±0.68	5.47±1.39
C14:0	1.63±0.77	1.39±0.74	1.53±1.46	1.73±1.53
C15:0	0.92±0.72a	0.43±0.11b	/	/
C16:0	32.68±5.03	30.86±5.15	38.69±2.90	35.47±0.42
C17:0	0.85±0.62	0.78±0.38	/	/
C18:0	24.46±6.78	25.70±3.47	36.93±5.00	32.82±3.62
C18:1n9c	12.3±8.13	9.03±1.82	2.66±1.67a	5.07±0.48b
C18:2n6c	/	/	1.77±0.62	2.58±0.05
C18:3	14.00±6.49	11.24±4.43	/	/
C20:0	1.39±1.36	1.97±1.81	/	/
C20:1	0.91±0.76	0.80±0.38	/	/
C20:3	9.56±3.99	13.61±4.66	/	/
C20:4n6	/	/	0.89±1.21a	0.33±0.58b
C20:5	0.31±0.19	0.57±0.27	/	/
C24:0	0.59±0.59a	0.94±0.45b	/	/
C24:1	0.51±0.32a	1.05±0.26b	/	/

## Sheet: Table S6
Table S6 The concentration of calcium and magnesium in each group (mg/g)
Chemical elements	HMVO	CMVO
Calcium	9.72±1.93	10.05±2.46
Magnesium	0.54±0.04	0.60±0.11
